# Supplementary material for: Reduced Efficacy of Praziquantel Against Schistosoma mansoni Is Associated With Multiple Rounds of Mass Drug Administration
Source: Clin Infect Dis. 2016 Jul 28;63(9):1151–9. doi: 10.1093/cid/ciw506 (PMC5064161; doi:10.1093/cid/ciw506)
Supplement: Supplementary Data [file ciw506_Supplementary_Data.zip]

Archive with 1 entries (1 files):
- ciw506supp.docx
